# Supplementary material for: Empirical Bayes Estimation of Semi-parametric Hierarchical Mixture Models for Unbiased Characterization of Polygenic Disease Architectures
Source: Front Genet. 2018 Apr 24;9:115. doi: 10.3389/fgene.2018.00115 (PMC5928254; doi:10.3389/fgene.2018.00115)
Supplement: Supplementary file 2 [file Data_Sheet_1.XLSX]

## Sheet: Top_eQTLs_ra_asian
From Okada et al. 2014							Frequency of a	Bayesian inference based on the HMM			cis-eQTL (from Westra et al.2013)	Known SNP (Supplemental Table 1 from Okada et al. 2014)
SNP	Chr	Pos	A	a	OR	P value	1000 Genome (EAS)	Posterior probability of association	Posterior mean of effect size, b	Posterior mean of OR	Gene symbol	SNP	CHR	POS	KnownGene
rs1358883	6	167467433	G	C	1.21951	5.8e-16	0.3571	1	0.195	1.215	RNASET2	-	-	-	-
rs7077634	10	63947328	C	T	0.81	1e-07	0.9038	0.9856	-0.138	0.871	ARID5B, PLEKHK1 (RTKN2)	rs71508903	10	63779871	ARID5B
rs679670	6	138137551	C	T	0.84	5.1e-07	0.8869	0.9955	-0.121	0.886	TNFAIP3	rs7752903	6	138227364	TNFAIP3
rs224307	10	64601435	G	A	0.88	9.7e-07	0.3958	0.9956	-0.097	0.907	C10orf22 (ADO)	-	-	-	-
rs325001	6	44270936	C	T	0.88	1.6e-06	0.4147	0.9956	-0.097	0.907	NFKBIE, SLC35B2	rs2233424	6	44233921	NFKBIE
rs12190911	6	36378487	A	G	1.1236	2.5e-06	0.378	0.9978	0.093	1.097	SFRS3, KCTD20, STK38	-	-	-	-
rs2014725	1	17417253	T	C	1.13636	8.9e-07	0.4058	0.9934	0.092	1.096	PADI2, ATP13A2, SDHB, CROCC	-	-	-	-
rs726014	10	81708744	T	C	1.13636	1.2e-06	0.4286	0.9934	0.092	1.096	ANXA11, RP11-369J21.6	-	-	-	-
rs7173565	15	38850330	C	T	0.89	1.5e-05	0.4266	0.9825	-0.092	0.912	RASGRP1, C15orf53	rs8032939	15	38834033	RASGRP1
rs969659	6	35962978	T	C	0.884956	2.3e-05	0.2708	0.9772	-0.092	0.912	SRPK1, SLC26A8, MAPK14	-	-	-	-
rs763361	18	67531642	T	C	0.892857	8.9e-06	0.6121	0.9838	-0.092	0.912	CD226	rs2469434	18	67544046	CD226
rs7601514	2	65545702	C	T	0.88	1.9e-05	0.755	0.9608	-0.09	0.914	SPRED2	rs1858037	2	65598300	SPRED2
rs4840568	8	11351019	G	A	1.13	1.2e-05	0.7133	0.9686	0.085	1.089	BLK, C8orf13, C8orf12	rs2736337	8	11341880	BLK
rs16886912	6	36207973	G	A	1.12	2.4e-05	0.4454	0.9744	0.084	1.088	MAPK14	-	-	-	-
rs9381303	6	44217667	C	T	1.14	2e-05	0.3026	0.9555	0.084	1.088	NFKBIE, CAPN11, SLC35B2	rs2233424	6	44233921	NFKBIE
rs11753410	6	14107574	C	T	0.86	7.8e-06	0.8016	0.8784	-0.083	0.92	CD83	chr6:14103212	6	14103212	CD83
rs1893592	21	43855067	A	C	0.884956	6.1e-05	0.2788	0.9112	-0.081	0.922	UBASH3A	rs1893592	21	43855067	UBASH3A
rs8004018	14	55350696	A	G	0.884956	5.1e-05	0.4266	0.9112	-0.081	0.922	GCH1	-	-	-	-
rs4132172	3	188061714	C	T	0.9	0.00019	0.3889	0.9359	-0.08	0.923	-	-	-	-	-
rs6496678	15	91034456	G	A	0.9	3.2e-05	0.6052	0.9359	-0.08	0.923	IQGAP1	-	-	-	-
rs2872507	17	38040763	G	A	1.12	8e-05	0.2827	0.9069	0.072	1.075	GSDMB, ORMDL3	-	-	-	-
rs12537496	7	128712868	A	G	1.17647	4.1e-05	0.8452	0.7821	0.071	1.073	TNPO3, IRF5	-	-	-	-
rs7743396	6	36579252	C	T	1.11	6e-05	0.3968	0.9121	0.07	1.073	SFRS3, STK38, KCTD20, Z85996.1-1	-	-	-	-
rs760426	21	45715814	A	G	1.1236	2e-05	0.3571	0.8724	0.068	1.071	PFKL	-	-	-	-
rs1934534	6	150033032	T	C	0.892857	2.6e-05	0.8234	0.8112	-0.066	0.936	PCMT1, NUP43, NUP43, C6orf72	-	-	-	-
rs2278607	14	105420215	T	C	0.900901	0.00043	0.2937	0.8038	-0.062	0.94	GPR132	-	-	-	-
rs253946	5	131330461	G	A	0.91	0.00037	0.4246	0.8116	-0.058	0.943	ACSL6	-	-	-	-
rs4537545	1	154418879	C	T	0.91	0.00028	0.3175	0.8116	-0.058	0.943	IL6R, UBE2Q1	rs2228145	1	154426970	IL6R
rs4868204	5	172204629	C	T	0.9	0.00023	0.3938	0.7655	-0.058	0.943	DUSP1	-	-	-	-
rs2797229	1	215818358	G	A	0.89	0.00049	0.3075	0.7299	-0.058	0.944	USH2A	-	-	-	-
rs2715553	17	38496320	A	G	0.909091	0.00041	0.4702	0.7901	-0.057	0.945	RARA, RAPGEFL1	-	-	-	-
rs7774597	6	149820948	G	A	1.12	2.2e-05	0.2272	0.7823	0.057	1.058	NUP43, C6orf72	-	-	-	-
rs876493	17	37824545	G	A	1.11	0.00014	0.3185	0.7817	0.054	1.055	PPP1R1B, GSDMB	-	-	-	-
rs7498915	16	17519847	T	C	0.826446	0.00016	0.0744	0.574	-0.053	0.948	-	-	-	-	-
rs4503376	1	108268630	T	C	1.0989	0.00097	0.3115	0.799	0.051	1.052	VAV3	-	-	-	-
rs3781913	11	72373496	G	T	1.1	0.00039	0.6974	0.7936	0.051	1.052	ARAP1	rs11605042	11	72411664	ARAP1
rs6428716	1	118524718	C	A	1.1	0.00016	0.5218	0.7936	0.051	1.052	GDAP2	-	-	-	-
rs723177	1	161651064	C	T	1.1	0.00021	0.2599	0.7936	0.051	1.052	FCGR2B	chr1:161644258	1	161644258	FCGR2B

## Sheet: Top_eQTLs_ra_euro
From Okada et al. 2014							Frequency of a	Bayesian inference based on the HMM			cis-eQTL (from Westra et al.2013)	Known SNP (Supplemental Table 1 from Okada et al. 2014)
SNP	Chr	Pos	A	a	OR	P value	1000 Genome (EUR)	Posterior probability of association	Posterior mean of effect size, b	Posterior mean of OR	Gene symbol	SNP	CHR	POS	KnownGene
rs1217192	1	114162194	A	G	1.2987	3.7e-54	0.2584	1	0.26	1.297	PTPN22	rs2476601	1	114377568	PTPN22
rs12029644	1	114536780	C	T	1.3	1.1e-28	0.1034	1	0.258	1.295	PTPN22, HIPK1, DCLRE1B	rs2476601	1	114377568	PTPN22
rs2476600	1	114369734	G	A	1.22	4.4e-39	0.4463	1	0.2	1.221	PTPN22, OLFML3, HIPK1, DCLRE1B, RSBN1	rs2476601	1	114377568	PTPN22
rs12764378	10	63800004	G	A	1.14	1.9e-13	0.2445	1	0.11	1.116	ARID5B	rs71508903	10	63779871	ARID5B
rs4810485	20	44747947	G	T	0.87	1e-13	0.2594	1	-0.109	0.896	CD40	rs4239702	20	44749251	CD40
rs13017599	2	61164331	G	A	1.12	3.1e-13	0.3569	1	0.109	1.115	REL	rs34695944	2	61124850	REL
rs1217397	1	114447565	G	A	0.89	1.3e-12	0.2495	1	-0.108	0.897	PTPN22, HIPK1, AP4B1, RSBN1, PHTF1	rs2476601	1	114377568	PTPN22
rs4750316	10	6393260	G	C	0.892857	6.1e-09	0.1769	0.99961	-0.098	0.907	-	-	-	-	-
rs1893592	21	43855067	A	C	0.900901	9.8e-09	0.2763	0.99982	-0.093	0.911	UBASH3A	rs1893592	21	43855067	UBASH3A
rs12026423	1	114078037	G	A	0.9	9.9e-08	0.1869	0.99901	-0.088	0.916	RSBN1	-	-	-	-
rs17350669	1	173312796	T	C	0.892857	1e-06	0.1024	0.96565	-0.073	0.93	-	-	-	-	-
rs9853945	3	128528630	A	G	0.892857	1e-05	0.1173	0.96565	-0.073	0.93	RAB7A	-	-	-	-
rs17651741	15	38869666	G	A	1.11	1.3e-08	0.1879	0.99578	0.072	1.074	RASGRP1, C15orf53	rs8032939	15	38834033	RASGRP1
rs12412095	10	6113523	A	G	1.0989	3.9e-08	0.3052	0.99972	0.069	1.071	RBM17	-	-	-	-
rs7538393	1	198745866	C	T	1.11	2.9e-05	0.8976	0.97039	0.058	1.06	PTPRC	rs17668708	1	198640488	PTPRC
rs2304237	19	10446568	C	T	0.92	7.5e-06	0.7664	0.99787	-0.056	0.945	TYK2, ICAM4, ICAM3	rs34536443	19	10463118	TYK2
rs3816470	17	37985801	G	A	0.92	4.6e-08	0.4573	0.99787	-0.056	0.945	IKZF3, GSDMB, ZPBP2, ORMDL3	chr17:38031857	17	38031857	IKZF3-CSF3
rs7188	19	11275139	A	C	0.917431	2.2e-06	0.3181	0.98764	-0.055	0.947	KANK2	-	-	-	-
rs4537545	1	154418879	C	T	0.93	1.7e-05	0.3738	0.99973	-0.054	0.948	IL6R, UBE2Q1	rs2228145	1	154426970	IL6R
rs2542152	18	12782761	T	C	0.925926	2.1e-06	0.4304	0.99288	-0.05	0.951	-	-	-	-	-
